# Supplementary material for: Diversity and evolution of phycobilisomes in marine Synechococcus spp.: a comparative genomics study
Source: Genome Biol. 2007 Dec 5;8(12):R259. doi: 10.1186/gb-2007-8-12-r259 (PMC2246261; doi:10.1186/gb-2007-8-12-r259)
Supplement: Additional data file 1 — Genes involved in PBS metabolism or regulation in the 11 genomes of marine Synechococcus. [file gb-2007-8-12-r259-S1.xls]

## Sheet: Feuil1
Gene name	Gene Product	Cluster #	BL107	CC9605	RCC307	RS9917	WH5701	WH7803	WH8102	WWH7805	RS9916	CC9902	CC9311	Remarks	Reference
apcA	allophycocyanin alpha subunit	8006	BL107_16745	Syncc9605_2197	SynRCC307_1887	RS9917_08320	WH5701_15286	SynWH7803_2026	SYNW0485	WH7805_12508	RS9916_34647	Syncc9902_0479	sync_2323
apcB	allophycocyanin beta subunit	8807	BL107_16750	Syncc9605_2198	SynRCC307_1888	RS9917_08315	WH5701_15291	SynWH7803_2027	SYNW0484	WH7805_12503	RS9916_34652	Syncc9902_0478	sync_2324
apcC	phycobilisome core linker polypeptide (Lc), allophycocyanin-associated	1646	BL107_16755	Syncc9605_2199	SynRCC307_1889	RS9917_08310	WH5701_15296	SynWH7803_2028	SYNW0483	WH7805_12498	RS9916_34657	Syncc9902_0477	sync_2325
apcD	allophycocyanin alpha-B chain	8008	BL107_13065	Syncc9605_1341	SynRCC307_1221	RS9917_12775	WH5701_12958	SynWH7803_1288	SYNW1229	WH7805_02522	RS9916_30104	Syncc9902_1133	sync_1341
apcE	phycobilisome core-membrane polypeptide (Lcm)	1645	BL107_16740	Syncc9605_2196	SynRCC307_1886	RS9917_08325	WH5701_15281	SynWH7803_2025	SYNW0486	WH7805_12518	RS9916_34642	Syncc9902_0480	sync_2321
apcF	allophycocyanin beta-18 subunit	4	BL107_13735	Syncc9605_1206	SynRCC307_1295	RS9917_11795	WH5701_13580	SynWH7803_1346	SYNW1074	WH7805_02272	RS9916_29069	Syncc9902_1264	sync_1567
aplA	allophycocyanin-like protein, putative photolyase	1837	BL107_09021	Syncc9605_0447	SynRCC307_2035	-	-	SynWH7803_0506	SYNW1996	-	RS9916_40306	Syncc9902_1880	sync_0517	possible photoreceptor	Montgomery BL, Casey ES, Grossman AR, Kehoe DM: AplA, a member of a new class of phycobiliproteins lacking a traditional role in photosynthetic light harvesting. J Bacteriol 2004, 186:7420-7428
cpcAI	C-phycocyanin, alpha subunit	8001	-	-	-	RS9917_02888	WH5701_05915	-	-	-	-	-	-
cpcAII	C-phycocyanin, alpha subunit	8001	-	-	-	RS9917_02903	WH5701_05895	-	-	-	-	-	-
cpcBI	C-phycocyanin, beta subunit	7999	-	-	-	RS9917_02883	WH5701_05920	-	-	-	-	-	-
cpcBII	C-phycocyanin, beta subunit	7999	-	-	-	RS9917_02898	WH5701_05900	-	-	-	-	-	-
cpcBIII	C-phycocyanin, beta subunit	7999	-	-	-	RS9917_10201	WH5701_10599	-	-	-	-	-	-	unique to WH5701
cpcCI	C-phycocyanin rod linker (Lr)	12	-	-	-	RS9917_02873	WH5701_05930	-	-	-	-	-	-
cpcCII	C-phycocyanin rod linker (Lr)	12	-	-	-	RS9917_02893	WH5701_05910	-	-	-	-	-	-
cpcCIII	C-phycocyanin rod linker (Lr)	12	-	-	-	-	WH5701_08859	-	-	-	-	-	-	cpcC-D fusion gene
cpcD	C-phycocyanin rod linker (Lr)	2828	-	-	-	RS9917_02878	WH5701_05925	-	-	-	-	-	-
cpcE	phycocyanobilin:Cys-84 alpha C-phycocyanin lyase, CpcE subunit	1982	-	-	-	RS9917_02908	WH5701_05890	-	-	-	-	-	-		Fairchild CD, Zhao J, Zhou J, Colson SE, Bryant DA, Glazer AN: Phycocyanin alpha-subunit phycocyanobilin lyase. Proc Natl Acad Sci USA 1992, 89:7017-7021
cpcF	phycocyanobilin:Cys-84 alpha C-phycocyanin lyase, CpcF subunit	1983	-	-	-	RS9917_02913	WH5701_05885	-	-	-	-	-	-		Fairchild CD, Zhao J, Zhou J, Colson SE, Bryant DA, Glazer AN: Phycocyanin alpha-subunit phycocyanobilin lyase. Proc Natl Acad Sci USA 1992, 89:7017-7022
cpcGI	phycobilisome rod-core linker polypeptide (Lrc)	9072	BL107_17205	Syncc9605_2287	SynRCC307_2025	RS9917_07710	WH5701_15881	SynWH7803_2156	SYNW0314	WH7805_11638	RS9916_35317	Syncc9902_0399	sync_2488
cpcGII	phycobilisome rod-core linker polypeptide (Lrc)	44	BL107_09016	Syncc9605_0446	SynRCC307_2036	RS9917_02863	WH5701_05940	SynWH7803_0505	SYNW1997	WH7805_06636	RS9916_40301	Syncc9902_1881	sync_0515
cpcGIII	phycobilisome rod-core linker polypeptide (Lrc)	9073	BL107_13925	Syncc9605_2579	-	-	-	-	-	-	-	Syncc9902_1003	sync_1249
cpcS	phycocyanobilin:Cys-84 beta phycocyanin lyase	1528	BL107_17200	Syncc9605_2286	SynRCC307_2024	RS9917_07715	WH5701_15871+WH5701_15876	SynWH7803_2155	SYNW0315	WH7805_11643	RS9916_35312	Syncc9902_0400	sync_2487	frameshifted in WH5701; named "cpeS" by Zhao et al. (2006)	Zhao KH, Su P, Li J, Tu JM, Zhou M, Bubenzer C, Scheer H: Chromophore attachment to phycobiliprotein beta-subunits: phycocyanobilin:cysteine-beta84 phycobiliprotein lyase activity of CpeS-like protein from Anabaena sp. PCC7120. J Biol Chem 2006, 281:8573-8581
cpcT	phycocyanobilin:Cys-153 beta phycocyanin lyase	9109	-	-	SynRCC307_2033	RS9917_02858	WH5701_05945	-	-	WH7805_06621	RS9916_40316	-	-		Shen G, Saunee NA, Williams SR, Gallo EF, Schluchter WM, Bryant DA: Identification and characterization of a new class of bilin lyase: the cpcT gene encodes a bilin lyase responsible for attachment of phycocyanobilin to Cys-153 on the beta subunit of phycocyanin in Synechococcus sp. PCC 7002. J Biol Chem 2006, 281:17768-17778
cpeA	C-phycoerythrin I, alpha chain	69	BL107_08911	Syncc9605_0427	SynRCC307_2057	-	-	SynWH7803_0486	SYNW2016	WH7805_06711	RS9916_40191	Syncc9902_1902	sync_0496
cpeB	C-phycoerythrin I, beta chain	8004	BL107_08906	Syncc9605_0426	SynRCC307_2058	-	-	SynWH7803_0485	SYNW2017	WH7805_06716	RS9916_40181	Syncc9902_1903	sync_0495
cpeC	phycobilisome rod linker polypeptide (Lr), C-phycoerythrin class I-associated (CpeC)	1760	BL107_09006	Syncc9605_0444	SynRCC307_2038	-	-	SynWH7803_0503	SYNW1999	WH7805_06646	RS9916_40286	Syncc9902_1883	sync_0513
cpeE	phycobilisome rod linker polypeptide (Lr), C-phycoerythrin class I-associated (CpeE)	8020	BL107_08996	Syncc9605_0442	SynRCC307_2040	-	-	SynWH7803_0501	SYNW2001	WH7805_06661	RS9916_40276	Syncc9902_1885	sync_0511
cpeR	phycoerythrin operon regulator	1759	BL107_08981	Syncc9605_0439	SynRCC307_2043	-	-	SynWH7803_0497	SYNW2004	WH7805_06681	RS9916_40261	Syncc9902_1888	non-modelled; complement(495370..495675)		Cobley JG, Clark AC, Weerasurya S, Queseda FA, Xiao JY, Bandrapali N, D'Silva I, Thounaojam M, Oda JF, Sumiyoshi T et al: CpeR is an activator required for expression of the phycoerythrin operon (cpeBA) in the cyanobacterium Fremyella diplosiphon and is encoded in the phycoerythrin linker-polypeptide operon (cpeCDESTR). Mol Microbiol 2002, 44:1517-1531
cpeS	putative phycoerythrobilin:phycoerythrin lyase	1397	BL107_08991	Syncc9605_0441	SynRCC307_2041	-	-	SynWH7803_0499	SYNW2002	WH7805_06671	RS9916_40271	Syncc9902_1886	sync_0510		Cobley JG, Clark AC, Weerasurya S, Queseda FA, Xiao JY, Bandrapali N, D'Silva I, Thounaojam M, Oda JF, Sumiyoshi T et al: CpeR is an activator required for expression of the phycoerythrin operon (cpeBA) in the cyanobacterium Fremyella diplosiphon and is encoded in the phycoerythrin linker-polypeptide operon (cpeCDESTR). Mol Microbiol 2002, 44:1517-1531
cpeT	putative phycoerythrobilin:phycoerythrin lyase	1572	BL107_08986	Syncc9605_0440	SynRCC307_2042	-	-	SynWH7803_0498	SYNW2003	WH7805_06676	RS9916_40266	Syncc9902_1887	sync_0509		Cobley JG, Clark AC, Weerasurya S, Queseda FA, Xiao JY, Bandrapali N, D'Silva I, Thounaojam M, Oda JF, Sumiyoshi T et al: CpeR is an activator required for expression of the phycoerythrin operon (cpeBA) in the cyanobacterium Fremyella diplosiphon and is encoded in the phycoerythrin linker-polypeptide operon (cpeCDESTR). Mol Microbiol 2002, 44:1517-1531
cpeU	putative phycoerythrobilin:phycoerythrin lyase	1757	BL107_08896	Syncc9605_0424	SynRCC307_2060	-	-	SynWH7803_0483	SYNW2019	WH7805_06731	RS9916_40166	Syncc9902_1905	sync_0492		this study
cpeY	putative phycoerythrobilin:phycoerythrin lyase	1570	BL107_08931	Syncc9605_0429	SynRCC307_2053	-	-	SynWH7803_0491	SYNW2013	WH7805_06686	RS9916_40211	Syncc9902_1898	sync_0499		Kahn K, Mazel D, Houmard J, Tandeau de Marsac N, Schaefer MR: A role for cpeYZ in cyanobacterial phycoerythrin biosynthesis. J Bacteriol 1997, 179:998-1006
cpeZ	putative phycoerythrobilin:phycoerythrin lyase	1571	BL107_08936	Syncc9605_0430	SynRCC307_2052	-	-	SynWH7803_0488	SYNW2012	WH7805_06706	RS9916_40216	Syncc9902_1897	sync_0500		Kahn K, Mazel D, Houmard J, Tandeau de Marsac N, Schaefer MR: A role for cpeYZ in cyanobacterial phycoerythrin biosynthesis. J Bacteriol 1997, 179:998-1007
mpeA	C-phycoerythrin II, alpha chain	7994	BL107_08951	Syncc9605_0434	SynRCC307_2049	-	-	SynWH7803_0492	SYNW2009	-	RS9916_40231	Syncc9902_1894	sync_0504		Wilbanks SM, de Lorimier, R, Glazer AN: Phycoerythrins of marine unicellular cyanobacteria. III. Sequence of a class II phycoerythrin. J Biol Chem 1991, 266:9535-9539
mpeB	C-phycoerythrin II, beta chain	8005	BL107_08956	Syncc9605_0435	SynRCC307_2048	-	-	SynWH7803_0493	SYNW2008	-	RS9916_40236	Syncc9902_1893	sync_0505		Wilbanks SM, de Lorimier, R, Glazer AN: Phycoerythrins of marine unicellular cyanobacteria. III. Sequence of a class II phycoerythrin. J Biol Chem 1991, 266:9535-9540
mpeC	rod linker polypeptide (Lr), C-phycoerythrin II-associated (C-phycoerythrin II gamma subunit)	8012	BL107_08946	Syncc9605_0433	SynRCC307_2050	-	-	-	SYNW2010	-	RS9916_40226	Syncc9902_1895	sync_0502		Wilbanks SM, Glazer AN: Rod structure of a phycoerythrin II-containing phycobilisome. II. Complete sequence and bilin attachment site of a phycoerythrin g subunit. J Biol Chem 1993, 268:1236-1241
mpeD	rod linker polypeptide (Lr), C-phycoerythrin I and II-associated	8022	BL107_09001	Syncc9605_0443	SynRCC307_2039	-	-	SynWH7803_0502	SYNW2000	WH7805_06656	RS9916_40281	Syncc9902_1884	sync_0512		Six C, Thomas JC, Thion L, Lemoine Y, Zal F, Partensky F: Two novel phycoerythrin-associated linker proteins in the marine cyanobacterium Synechococcus sp strain WH8102. J Bacteriol 2005, 187:1685-1693
mpeE	rod linker polypeptide (Lr), C-phycoerythrin II-associated	8016	BL107_09071	Syncc9605_1534	SynRCC307_2028	-	-	SynWH7803_0487	SYNW1989	-	RS9916_40296	Syncc9902_1871	sync_0516		Six C, Thomas JC, Thion L, Lemoine Y, Zal F, Partensky F: Two novel phycoerythrin-associated linker proteins in the marine cyanobacterium Synechococcus sp strain WH8102. J Bacteriol 2005, 187:1685-1694
mpeF	rod linker polypeptide (Lr), C-phycoerythrin II-associated	8023	BL107_16950	-	-	-	-	-	-	-	-	Syncc9902_0444	sync_2251		this study
mpeG	rod linker polypeptide (Lr), C-phycoerythrin II-associated	8031	-	-	SynRCC307_1393	-	-	-	-	-	RS9916_33137	-	-		this study
mpeU	putative phycourobilin:C-phycoerythrin II lyase	136	BL107_08941	Syncc9605_0432	SynRCC307_2051	-	-	-	SYNW2011		RS9916_40221	Syncc9902_1896	sync_0501		Wilbanks SM, Glazer AN: Rod structure of a phycoerythrin II-containing phycobilisome. I. Organization and sequence of the gene cluster encoding the major phycobiliprotein rod components in the genome of marine Synechococcus sp. WH8020. J Biol Chem 1993, 268:1226-1235
mpeV	putative phycoerythrobilin:phycoerythrin lyase	8055	-	-	-	-	-	SynWH7803_0489	-	WH7805_06701	RS9916_40196	Syncc9902_1901	sync_0497	present in the PEII-lacking WH7805 strain, so could be called CpeV	Wilbanks SM, Glazer AN: Rod structure of a phycoerythrin II-containing phycobilisome. I. Organization and sequence of the gene cluster encoding the major phycobiliprotein rod components in the genome of marine Synechococcus sp. WH8020. J Biol Chem 1993, 268:1226-1235
mpeY	putative phycobilin:C-phycoerythrin II lyase	1396	BL107_08961	Syncc9605_0436	SynRCC307_2047	-	-	SynWH7803_0494	SYNW2007	-	RS9916_40241	Syncc9902_1892	sync_0506		this study
mpeZ	putative phycobilin:C-phycoerythrin II lyase	9110	BL107_10891	-	SynRCC307_2004	-	-	-	-	-	RS9916_39531	Syncc9902_1568	sync_2228		this study
pcyA	phycocyanobilin:ferredoxin oxidoreductase	894	BL107_13685	Syncc9605_1216	SynRCC307_1284	RS9917_11855	WH5701_13635	SynWH7803_1335	SYNW1084	WH7805_02337	RS9916_29139	Syncc9902_1253	sync_1656
pebA	15,16 dihydrobiliverdin:ferredoxin oxidoreductase	1395	BL107_08891	Syncc9605_0423	SynRCC307_2061	-	-	SynWH7803_0482	SYNW2020	WH7805_06736	RS9916_40161	Syncc9902_1906	sync_0491		Frankenberg N, Mukougawa K, Kohchi T, Lagarias JC: Functional genomic analysis of the HY2 family of ferredoxin-dependent bilin reductases from oxygenic photosynthetic organisms. Plant Cell 2001, 13:965-978
pebB	phycoerythrobilin:ferredoxin oxidoreductase	1394	BL107_08886	Syncc9605_0422	SynRCC307_2062	-	-	SynWH7803_0481	SYNW2021	WH7805_06741	RS9916_40156	Syncc9902_1907	sync_0490		Frankenberg N, Mukougawa K, Kohchi T, Lagarias JC: Functional genomic analysis of the HY2 family of ferredoxin-dependent bilin reductases from oxygenic photosynthetic organisms. Plant Cell 2001, 13:965-979
rpcA	R-phycocyanin II, alpha chain	1207	BL107_08876	Syncc9605_0420	SynRCC307_2064	-	-	SynWH7803_0479	SYNW2023	WH7805_06751	RS9916_40146	Syncc9902_1909	sync_0488		Ong LJ, Glazer AN: R-phycocyanin II, a new phycocyanin occurring in marine Synechococcus species. J Biol Chem 1987, 262:6323-6327
rpcB	R-phycocyanin II, beta chain	7998	BL107_08881	Syncc9605_0421	SynRCC307_2063	-	-	SynWH7803_0480	SYNW2022	WH7805_06746	RS9916_40151	Syncc9902_1908	sync_0489		Ong LJ, Glazer AN: R-phycocyanin II, a new phycocyanin occurring in marine Synechococcus species. J Biol Chem 1987, 262:6323-6328
rpcE	putative phycoerythrobilin:Cys-84 alpha R-phycocyanin II lyase, RpcE subunit	1982	-	-	SynRCC307_2066	RS9917_02908	WH5701_05890	SynWH7803_0477	-	WH7805_06756	-	Syncc9902_1911	sync_0486		Wilbanks SM, Glazer AN: Rod structure of a phycoerythrin II-containing phycobilisome. I. Organization and sequence of the gene cluster encoding the major phycobiliprotein rod components in the genome of marine Synechococcus sp. WH8020. J Biol Chem 1993, 268:1226-1235
rpcF	putative phycoerythrobilin:Cys-84 alpha R-phycocyanin II lyase, RpcF subunit	1983	-	-	SynRCC307_2067	RS9917_02913	WH5701_05885	SynWH7803_0476	-	WH7805_06761	-	Syncc9902_1912	sync_0485		Wilbanks SM, Glazer AN: Rod structure of a phycoerythrin II-containing phycobilisome. I. Organization and sequence of the gene cluster encoding the major phycobiliprotein rod components in the genome of marine Synechococcus sp. WH8020. J Biol Chem 1993, 268:1226-1235
rpcG	putative phycobilin:phycocyanin lyase-isomerase	2115	BL107_08866	Syncc9605_0418	-	-	-	-	SYNW2025	-	RS9916_40131	-	-	product of this gene is the fusion of PecE/F-like subunits	Six C, Thomas JC, Thion L, Lemoine Y, Zal F, Partensky F: Two novel phycoerythrin-associated linker proteins in the marine cyanobacterium Synechococcus sp strain WH8102. J Bacteriol 2005, 187:1685-1694
rpcT	putative phycobilin:phycocyanin lyase	1393	BL107_08871	Syncc9605_0419	-	-	-	SynWH7803_0478	SYNW2024	-	RS9916_40136	Syncc9902_1910	sync_0487		this study
unk1	conserved hypothetical gene	1691	BL107_09041	Syncc9605_0451	SynRCC307_0952	RS9917_02853	WH5701_05950	SynWH7803_0509	SYNW1992	WH7805_06611	RS9916_40326	Syncc9902_1876	sync_0520	located upstream of the phycobilisome rod gene region in most marine Synechococcus	this study
unk2	conserved hypothetical gene	2915	BL107_09036	Syncc9605_0450	SynRCC307_2032	RS9917_02868	WH5701_05935	SynWH7803_0508	SYNW1993	WH7805_06616	RS9916_40321	Syncc9902_1877	sync_0519	located upstream of the phycobilisome rod gene region in all marine Synechococcus / poorly conserved	this study
unk3	conserved hypothetical gene	1398	BL107_09031	Syncc9605_0449	-	-	-	SynWH7803_0603	SYNW1994	WH7805_06066	RS9916_29704	Syncc9902_1878	sync_0876	located upstream of the phycobilisome rod gene region in some phycoerythrin-containing marine Synechococcus, 6 predicted transmembrane helices	this study
unk4	conserved hypothetical gene in phycobilisome rod gene region of phycoerythrin-containing marine Synechococcus	1762	BL107_09026	Syncc9605_0448	SynRCC307_2034	-	-	SynWH7803_0507	SYNW1995	WH7805_06626	RS9916_40311	Syncc9902_1879	sync_0518	located 5'-end of the phycobilisome rod gene region in all phycoerythrin-containing marine Synechococcus	this study
unk5	conserved hypothetical gene in phycobilisome rod gene region of phycoerythrin-containing marine Synechococcus	1761	BL107_09011	Syncc9605_0445	SynRCC307_2037	-	-	SynWH7803_0504	SYNW1998	WH7805_06641	RS9916_40291	Syncc9902_1882	sync_0514		this study
unk6	conserved hypothetical gene in phycobilisome rod gene region of most phycoerythrin-containing marine Synechococcus	5948	non-modelled; complement(802340..802522)	non-modelled; complement(435124..435309)	-	-	-	SynWH7803_0500	non-modelled; 1906165..1906338	WH7805_06666	non-modelled; complement(2632886..2633071)	non-modelled; 1810718..1810903	non-modelled; complement(496847..497020)		this study
unk7	conserved hypothetical gene in phycobilisome rod gene region of C-phycoerythrin II-containing marine Synechococcus	1836	BL107_08976	non-modelled;433419..433652	SynRCC307_2044	-	-	SynWH7803_0496	non-modelled; complement(1907813..1908046)	-	RS9916_40256	Syncc9902_1889	non-modelled; 495127..495360	WH7803_0496 N-term is an ortholog of unk7 and its C-term is an ortholog of unk8	this study
unk8	conserved hypothetical gene in phycobilisome rod gene region of C-phycoerythrin II-containing marine Synechococcus	2116	BL107_08971	Syncc9605_0438	SynRCC307_2045	-	-	SynWH7803_0496	SYNW2005	-	RS9916_40251	Syncc9902_1890	sync_0508	WH7803_0496 N-term is an ortholog of unk7 and its C-term is an ortholog of unk9	this study
unk9	conserved hypothetical gene in phycobilisome rod gene region of C-phycoerythrin II-containing marine Synechococcus	1835	BL107_08966	Syncc9605_0437	SynRCC307_2046	-	-	SynWH7803_0495	SYNW2006	-	RS9916_40246	Syncc9902_1891	sync_0507		this study
unk10	conserved hypothetical gene in phycobilisome rod gene region of some C-phycoerythrin II-containing marine Synechococcus	2279	BL107_10911	Syncc9605_0431	non-modelled; 1741119..1741442	-	-	-	non-modelled; 1913853..1914197	-	RS9916_39551	Syncc9902_1565	non-modelled; 1963260..1963583	unk10 is present in the phycobilisome rod gene region of high phycourobilin:phycoerythrobilin strains, an unk10 homolog is also found isolated in the genome of chromatically adapting strains and RCC307	this study
unk11	conserved hypothetical gene in phycobilisome rod gene region of phycoerythrin-containing marine Synechococcus	2548	BL107_08926	non-modelled; complement(424811..425167)	-	-	-	non-modelled; complement(497752..498039)	SYNW2014	WH7805_06691	RS9916_40206	Syncc9902_1899	non-modelled; complement(487149..487478)		this study
unk12	conserved hypothetical gene in phycobilisome rod gene region of phycoerythrin-containing marine Synechococcus	1758	BL107_08921	Syncc9605_0428	SynRCC307_2055	-	-	SynWH7803_0490	SYNW2015	WH7805_06696	RS9916_40201	Syncc9902_1900	sync_0498		this study
unk13	conserved hypothetical gene in phycobilisome rod gene region of phycoerythrin-containing marine Synechococcus	1834	BL107_08901	Syncc9605_0425	SynRCC307_2059	-	-	SynWH7803_0484	non-modelled; 1918706..1918939	WH7805_06726	RS9916_40171	Syncc9902_1904	sync_0493	overlaps SYNW2018 in WH8102 (SYNW2018 is erroneous)	this study
Bold: novel gene name given in this study
Underlined: provisional gene names
Red: non-modelled gene with coordinates in the genome in forward (xxx…yyy) or reverse (complement xxx…yyy) strand
